# Supplementary material for: Phylogeographic Reconstruction of African Yellow Fever Virus Isolates Indicates Recent Simultaneous Dispersal into East and West Africa
Source: PLoS Negl Trop Dis. 2013 Mar 14;7(3):e1910. doi: 10.1371/journal.pntd.0001910 (PMC3597480; doi:10.1371/journal.pntd.0001910)
Supplement: Table S1 — Panel a: Complete taxon list, including major attributes. Coordinates are listed in decimal degrees and sampling date is listed as inputted to software, in decimal years. Newly presented taxa are highlighted in grey. Panel b: Taxa used to infer the neighbor-joining phylogeny of 3′ NS5/untranslated region sequences, presented in Figure S2. (XLSX) [file pntd.0001910.s003.xlsx]

## Sheet: Sheet1
Table S1a: Complete taxon list, including major attributes. Coordinates are listed in decimal degrees and sampling date is listed as inputted to software, in decimal years. Newly presented taxa are highlighted in grey.
Taxon	Isolate	Accession	Origin	Calendar Year	Latitude	Longitude	Source
Angola/1971	14FA	AF369669	Angola	1971	-8.838	13.234	Human
Burkina Faso/1983a	HD38564	AF369670	Burkina Faso	1983	12.283	-1.561	Human
Burkina Faso/1983b	SH38580	AF369671	Burkina Faso	1983	12.283	-1.561	Human
Central African Republic/1977a	ArB8883	U52392	Central African Republic	1977	4.371	17.317	Mosquito
Central African Republic/1977b	ArB9005	U52395	Central African Republic	1977	5.133	18.48	Mosquito
Central African Republic/1980	DAKArB17239	AF369672	Central African Republic	1980	5.133	18.483	Mosquito
Central African Republic/1985	HB1504	AF369673	Central African Republic	1985	4.362	18.556	Human
DRC/1958	STA-LSF-4-4143	AF369697	Zaire	1958	3.868	30.206	Human
Ethiopia/1961a	Serie227	AF369674	Ethiopia	1961	6.504	37.13	Human
Ethiopia/1961b	Cuoma	AF369675	Ethiopia	1961	6.503	37.13	Human
Ethiopia/1961c	Menara338	JX012098	Ethiopia	1961	6.504	37.13	Mosquito
Ethiopia/1961d	Menara341	JX012099	Ethiopia	1961	6.504	37.13	Mosquito
Ethiopia/1966a	Ethiopia_1966a	JX012100	Ethiopia	1966	6.033	37.55	Human
Ethiopia/1966b	Ethiopia_1966b	JX012101	Ethiopia	1966	6.033	37.55	Human
Ethiopia/1966c	Ethiopia_1966c	JX012102	Ethiopia	1966	6.033	37.55	Not Available
Ethiopia/1966d	Ethiopia_1966d	JX012103	Ethiopia	1966	6.033	37.55	Mosquito
Gambia/2001	Gambia2001	AY572535	The Gambia	2001	13.388	-16.652	Human
Ghana/1927	Asibi	AY640589	Ghana	1927	7.947	-1.023	Human
Guinea Bissau/1965	JoseCachtra	AF369686	Guinea Bassau	1965	11.803	-15.18	Human
Ivory Coast/1982	85-82H	U54798	Ivory Coast	1982	7.454	-4.34	Human
Ivory Coast/1999	IvoryC1999	AY603338	Ivory Coast	1999	7.2	-3.721	Human
Kenya/1993	BC7914	AF369676	Kenya	1993	0.177	35.767	Human
Nigeria/1946	69056	U52403	Nigeria	1946	9.081	8.675	Human
Nigeria/1969	IBAR45244	AF369677	Nigeria	1969	9.924	8.893	Mosquito
Nigeria/1970a	T-Adeoye	AF369678	Nigeria	1970	9.09	8.68	Human
Nigeria/1970b	A-Jimo	AF369679	Nigeria	1970	9.09	8.68	Human
Nigeria/1970c	M-Adejumo	AF369680	Nigeria	1970	9.09	8.68	Human
Nigeria/1970d	A-Adeoye	AF369681	Nigeria	1970	9.09	8.68	Human
Nigeria/1987a	H117491	AF369682	Nigeria	1987	7.837	3.935	Human
Nigeria/1987b	BA55	AF369683	Nigeria	1987	9.09	8.68	Human
Nigeria/1987c	H117505	AF369684	Nigeria	1987	7.837	3.935	Human
Nigeria/1991	56205	AF369685	Nigeria	1991	7.25	5.933	Human
Senegal/1953	Rendu	U89338	Senegal	1953	14.497	-14.452	Human
Senegal/1965a	SH1446	AF369687	Senegal	1965	14.653	-16.233	Human
Senegal/1965b	SH1464	AF369688	Senegal	1965	14.653	-16.233	Human
Senegal/1965c	DAK1279	U52413	Senegal	1965	14.653	-16.233	Human
Senegal/1965d	SH1339	AF369689	Senegal	1965	14.634	-16.44	Human
Senegal/1992	ArD93388	AF369691	Senegal	1992	12.554	-12.173	Mosquito
Sudan/1940a	M90-5	AF369692	Sudan	1940	12	30.75	Human
Sudan/1940b	M112-4	AF369693	Sudan	1940	12	30.75	Human
Sudan/2003a	SPU160-03-23	AY690831	Sudan	2003	4.417	32.567	Human
Sudan/2003b	SPU160-03-24	AY690832	Sudan	2003	4.417	32.567	Human
Sudan/2003c	SPU160-03-25	AY690833	Sudan	2003	4.417	32.567	Human
Sudan/2003d	Sudan2003d	JX012097	Sudan	2003	4.471	32.567	Human
Uganda/1948a	A709-4-A2	AF369694	Uganda	1948	0.56	29.984	Mosquito
Uganda/1948b	MR896	U52422	Uganda	1948	1.373	32.29	Human
Uganda/1964	SE7445	AF369695	Uganda	1964	0.053	32.465	Human
Uganda/1972	Z19039	AF369696	Uganda	1972	0.117	32.5	Monkey
Uganda/2010	Uganda_2010	JN620362	Uganda	2010	3.295	32.869	Human
Table S1b: Taxa used to infer the neighbor-joining phylogeny of 3' NS5/untranslated region sequences, presented in Figure S2.
Taxon	Accession	Origin
14A	AY326413.1	Angola
ArA6734	AY960148.1	Burkina Faso
Car77(900)	U52396.1	Central African Republic
Car77(883)	U52393.1	Central African Republic
HB1782	AY960146.1	Central African Republic
STA-LSF-4-4143	AY541445.1	Democratic Republic of the Congo
Serie 227	AY541407.1	Ethiopia
Eth2777	AY960147.1	Ethiopia
85-82H	U54798.1	Ivory Coast
BC7914	AY541408.1	Kenya
56205	AY541411.1	Nigeria
H117505	AY541410.1	Nigeria
IB AR 45244	AY541409.1	Nigeria
Nigeria46	U52401.1	Nigeria
BA-55	AY960144.1	Nigeria
Senegal65	U52414.1	Senegal
Sudan40b	AY326414.1	Sudan
Z19039	AY541440.1	Uganda
Uganda48b	AY326415.1	Uganda
Uga48	U52423.1	Uganda
